# Supplementary material for: Limited efficacy of West Nile virus vaccines in large falcons (Falco spp.)
Source: Vet Res. 2014 Apr 7;45(1):41. doi: 10.1186/1297-9716-45-41 (PMC4021075; doi:10.1186/1297-9716-45-41)
Supplement: Additional file 1 — Clinical scores of falcons during challenge. Clinical score ranging from 0 to 4 is illustrated using a colour code with clinical score of 0 in white = healthy, clinical score of 1 in yellow = mildly affected, clinical score of 2 in orange = moderately affected, clinical score of 3 in red = severely affected and clinical score of 4 in dark purple = death. Grey fields indicate that the bird was taken out of the experiment at 19 or 20 days post infection (dpi) regularly. All groups presented less clinical disease than the unvaccinated control group following infection with WNV. These differences were statistically significant. [file 1297-9716-45-41-S1.xls]

## Sheet: Tabelle1
Additional file 1 Clinical scores of falcons during challenge.
Clinical score ranging from 0 to 4 is illustrated using a colour code with clinical score of 0 in white = healthy, clinical score of 1 in yellow = mildly affected, clinical score of 2 in orange = moderately affected, clinical score of 3 in red = severely affected and clinical score of 4 in dark purple = death. Grey fields indicate that the bird was taken out of the experiment at 19 or 20 days pos…
Group	d.p.i. Bird	0	1	2	3	4	5	6	7	8	9	10	11	12	13	14	15	16	17	18	19	20	21
Group 1 Inactivated Boost: 4 wpv Challenge: 8 wpv	F14	0	0	1	1	1	1	1	1	1	0	1	0	0	0	0	0	0	0	0	0	0	0
	F15*	0	0	1	0	1	1	1	0	1	2	2	1	0	0	0	0	0	0	0	0
	F16	0	0	0	1	2	2	2	2	1	0	0	0	0	0	1	0	1	0	0	0	0
	F17	0	0	1	1	1	2	3	3	3	4	4	4	4	4	4	4	4	4	4	4	4	4
	F18	0	0	1	1	2	2	2	2	1	0	0	0	0	0	0	0	0	0	0	0	0	0
Group 2 Inactivated Boost: 3+6 wpv Challenge: 8 wpv	F37	0	0	1	0	1	0	1	1	1	0	0	0	1	1	0	0	0	0	0	0
	F38	0	0	0	1	0	0	1	1	1	0	1	0	0	1	0	0	0	0	0	0	1
	F40	0	0	1	1	0	0	0	1	1	0	0	0	0	1	0	0	0	0	0	0
	F41	0	0	1	0	1	0	0	0	1	0	0	0	0	1	0	1	1	0	0	0	0
Group 3 Recombinant Boost: 4 wpv Challenge: 8 wpv	F19	0	0	1	2	2	1	2	2	0	1	0	0	0	0	0	0	0	0	0	0	0
	F20	0	0	1	2	0	1	2	0	0	1	0	1	1	1	0	1	0	0	1	0
	F21	0	0	1	1	1	1	1	2	1	1	1	2	0	1	0	0	1	0	0	1	0	0
	F22	0	0	1	1	1	1	0	2	0	0	0	0	0	0	0	0	0	0	0	0	0	0
	F23	0	0	1	1	1	1	0	0	0	0	0	0	0	0	0	0	0	0	0	0	0
Group 4 Recombinant Boost: 3+6 wpv Challenge: 8 wpv	F44	1	0	0	1	0	0	0	0	0	0	0	0	0	0	0	0	0	0	0	0	1
	F45	1	0	0	1	0	1	0	0	0	1	1	0	0	0	0	0	0	0	0	0
	F47	0	0	0	1	0	0	0	0	0	0	0	0	0	0	1	1	0	0	0	1	0	0
	F48	1	0	1	0	1	0	0	0	0	0	0	0	1	1	1	0	0	0	0	0
Group 5 Control No vaccination	F13	0	0	1	2	2	2	2	1	1	1	0	0	0	0	0	0	0	0	1	0
	F24	1	0	1	2	2	3	2	2	2	2	1	1	1	0	0	0	1	0	0	0	0
	F27	0	0	0	1	1	1	2	2	2	2	1	2	2	3	3	4	4	4	4	4	4	4
	F36	0	0	1	1	1	1	2	2	2	2	2	1	0	1	0	1	1	0	0	1	1
	F42	0	0	1	1	2	4	4	4	4	4	4	4	4	4	4	4	4	4	4	4	4	4
	F43	1	0	0	1	0	1	2	1	2	1	1	1	0	1	1	0	0	0	0	1	1
	F51	0	0	0	1	2	2	3	3	4	4	4	4	4	4	4	4	4	4	4	4	4	4
	F55	0	1	1	3	4	4	4	4	4	4	4	4	4	4	4	4	4	4	4	4	4	4
* injury on one wing after 8 dpi (morphologically represented by a pyogranulomatous steatitis in the local subcutaneous tissue), after which clinical score increased over three days
Abbreviations: wpv (weeks post vaccination).
