# Supplementary material for: Limited efficacy of West Nile virus vaccines in large falcons (Falco spp.)
Source: Vet Res. 2014 Apr 7;45(1):41. doi: 10.1186/1297-9716-45-41 (PMC4021075; doi:10.1186/1297-9716-45-41)
Supplement: Additional file 3 — Results of statistical analyses. Results of statistical analyses for the variables clinical scores, oral and cloacal shedding, viremia and viral load of brain, spleen, kidney and heart are shown. For each variable the results of each group (groups 1, 2, 3 and 4) were compared to the results of group 5. P values below α-levels of 0.05 were considered statistically significant. [file 1297-9716-45-41-S3.xls]

## Sheet: Sheet1
Additional file 2 Results of statistical analyses (p-values below α-levels of 0.05 were considered statistically significant).
Group	p-values clinical scores	p-values oral shedding (amount/duration)	p-values cloacal shedding (amount/duration)	p-values viraemia (amount/duration)	p-values viral load brain	p-values viral load spleen	p-values viral load kidney	p-values viral load heart
Group 1	0.01677	0.06382 / 0.1013	0.0001274 / 0.1663	4.468e-05 / 0.1566	0.1762	0.2947	0.1286	0.225
Inactivated 2x
Group 2	0.00418	1.269e-08 / 0.06866	2.006e-06 / 0.2183	3.43e-08 / 0.06903	0.0128	0.1125	0.0128	0.02953
Inactivated 3x
Group 3	0.005155	9.710e-07 / 0.03158	2.385e-05 / 0.1442	1.025e-07 / 0.07688	0.0561	0.02228	0.01063	0.008443
Recombinant 2x
Group 4	0.00418	1.040e-11 / 0.006011	1.187e-06 / 0.1139	1.723e-09 / 0.02339	0.01377	0.1125	0.0128	0.02953
Recombinant 3x
